# Supplementary material for: Staphylococcal phages and pathogenicity islands drive plasmid evolution
Source: Nat Commun. 2021 Oct 6;12:5845. doi: 10.1038/s41467-021-26101-5 (PMC8494744; doi:10.1038/s41467-021-26101-5)
Supplement: Supplementary file 4 — Supplementary Data 1 [file 41467_2021_26101_MOESM4_ESM.xlsx]

## Sheet: Sheet1
Supplementary Data 1 (related to Figure 4): Deleted regions from evolved pGO1 plasmids
Plasmid	Element(s) involved in reduction	IS257 regions involved in recombination event(s)	Regions lost from pGO1 [bases]	Size of deletion(s)	Features lost from parental pGO1 plasmid	Final plasmid size
pGO1evol	80a	tnpA x tnpE	14,699-41,124	26,426 bp	Region derived from pUB110 integration (includes pre, plasmid recombination enzyme; ble, bleomycin resistance; aadD, kanamycin-neomycin-tobramycin resistance)	27,574 bp
					Conjugative transfer genes (traNABCDEFGHIJKLM)
					Region derived from pSK89 (includes pGO1_p39, RepRC; pGO1_p40, hypothetical protein; qacC, quaternary ammonium compound-resistance)
pGO1evolA	80a SaPIbov2	tnpA x tnpC	17,984-23,331	5,348 bp	Region derived from pUB110 integration (includes pre, plasmid recombination enzyme; ble, bleomycin resistance; aadD, kanamycin-neomycin-tobramycin resistance)	41,026 bp
		tnpG x tnpI	46,317-53,942	7,626 bp	Region derived from pSK639 integration (includes degV, putative fatty acid-binding protein; dfrA/thyA, trimethoprim resistance; tnpH, IS257 element transposase; mobCAB, mobilisation genes
pGO1evolB	80a SaPIbov2	tnpA x tnpC	17,984-23,331	5,348 bp	Region derived from pUB110 integration (includes pre, plasmid recombination enzyme; ble, bleomycin resistance; aadD, kanamycin-neomycin-tobramycin resistance)	41,026 bp
		tnpG x tnpI	46,317-53,942	7,626 bp	Region derived from pSK639 integration (includes degV, putative fatty acid-binding protein; dfrA/thyA, trimethoprim resistance; tnpH, IS257 element transposase; mobCAB, mobilisation genes
pGO1evolC	80a SaPIbov2	tnpI x tnpD	53,239-37,383	38,145 bp	ORFs pGO1_01-pGO1_015 (includes nes, relaxase; oriT, origin of transfer)	SaPIbov2-pGO1 hybrid containing 15,855bp from pGO1 (including aadA-aphD – gentamicin resistance, and dfrA/thyA – trimethoprim resistance)
					Putative repRC derived from pSK108 integration
					pGO1_p17, putative membrane transport protein
					tnpB, IS257 element transposase
					Region derived from pUB110 integration (includes pre, plasmid recombination enzyme; ble, bleomycin resistance; aadD, kanamycin-neomycin-tobramycin resistance)
					Conjugative transfer genes (traNABCDEFGHIJKLM)
		tnpD x tnpSBov2	-	-	pGO1-derivative sequence integrated into SaPIbov2 adjacent to the SaPI transposase
pGO1evolF	80a SaPIbov2	tnpA x tnpC	14,633 - 23,331	8,699 bp	Putative repRC derived from pSK108 integration	41,737 bp
					pGO1_p17, putative membrane transport protein
					tnpB, IS257 element transposase
					Region derived from pUB110 integration (includes pre, plasmid recombination enzyme; ble, bleomycin resistance; aadD, kanamycin-neomycin-tobramycin resistance)
		tnpD x tnpE	37,770 – 41,333	3,564 bp	Region derived from pSK89 (includes pGO1_p39, RepRC; pGO1_p40, hypothetical protein; qacC, quaternary ammonium compound-resistance)
pGO1evolJ	80a SaPIbov2	tnpC x tnpG	45,642 - 22,980	31,339 bp	ORFs pGO1_01-pGO1_015 (includes nes, relaxase; oriT, origin of transfer)	SaPIbov2-pGO1 hybrid containing 19,097 bp from pGO1 (including aadA-aphD – gentamicin resistance, and traNABCDEFJHIJKLM – conjugative transfer genes)
					Putative repRC derived from pSK108 integration
					pGO1_p17, putative membrane transport protein
					tnpB, IS257 element transposase
					Region derived from pUB110 integration (includes pre, plasmid recombination enzyme; ble, bleomycin resistance; aadD, kanamycin-neomycin-tobramycin resistance)
					Region derived from pSK639 integration (includes degV, putative fatty acid-binding protein; dfrA/thyA, trimethoprim resistance; tnpH, IS257 element transposase; mobCAB, mobilisation genes
		tnpD x tnpE	38,059-41,622	3,564 bp	Region derived from pSK89 (includes pGO1_p39, RepRC; pGO1_p40, hypothetical protein; qacC, quaternary ammonium compound-resistance)
		tnpC x tnpSBov2	-	-	pGO1-derivative sequence integrated into SaPIbov2 adjacent to the SaPI transposase
pGO1evolE	80a SaPI1DcpmAB	tnpA x tnpD	14,700 – 37,800	23,101 bp	Putative repRC derived from pSK108 integration	30,899 bp
					pGO1_p17, putative membrane transport protein
					tnpB, IS257 element transposase
					Region derived from pUB110 integration (includes pre, plasmid recombination enzyme; ble, bleomycin resistance; aadD, kanamycin-neomycin-tobramycin resistance)
					Conjugative transfer genes (traNABCDEFGHIJKLM)
pGO1evolH*	80a SaPI1DcpmAB	tnpA x tnpD	14,333 – 37,433	23,101 bp	Putative repRC derived from pSK108 integration	30,899 bp
					pGO1_p17, putative membrane transport protein
					tnpB, IS257 element transposase
					Region derived from pUB110 integration (includes pre, plasmid recombination enzyme; ble, bleomycin resistance; aadD, kanamycin-neomycin-tobramycin resistance)
					Conjugative transfer genes (traNABCDEFGHIJKLM)
pGO1evolI*	80a SaPI1DcpmAB	tnpA x tnpD	14,315 – 37,415	23,101 bp	Putative repRC derived from pSK108 integration	30,899 bp
					pGO1_p17, putative membrane transport protein
					tnpB, IS257 element transposase
					Region derived from pUB110 integration (includes pre, plasmid recombination enzyme; ble, bleomycin resistance; aadD, kanamycin-neomycin-tobramycin resistance)
					Conjugative transfer genes (traNABCDEFGHIJKLM)
*Transductants obtained from the same transducing lysate.
