# Supplementary material for: Staphylococcal phages and pathogenicity islands drive plasmid evolution
Source: Nat Commun. 2021 Oct 6;12:5845. doi: 10.1038/s41467-021-26101-5 (PMC8494744; doi:10.1038/s41467-021-26101-5)
Supplement: Supplementary file 5 — Supplementary Data 2 [file 41467_2021_26101_MOESM5_ESM.xlsx]

## Sheet: staph_aureus_plasmids_integrase
gbk file ID	Species name	NCBI ID	N chromosomes	N plasmids	N integrases	Type integrases	Plasmid ID: length	Plasmid ID: length	Plasmid ID: length	Plasmid ID: length	Plasmid ID: length	Plasmid ID: length	Plasmid ID: length	Plasmid ID: length	Plasmid ID: length	Plasmid ID: length
GCA_000009585.1_ASM958v1_genomic.gbff	Staphylococcus aureus subsp. aureus ST398 complete genome.	AM990992	1	3	1	TypeII	AM990993: 5246	AM990994: 4381	AM990995: 3158
GCA_000010445.1_ASM1044v1_genomic.gbff	Staphylococcus aureus subsp. aureus Mu3 DNA, complete genome.	AP009324	1	0	2	TypeIII, TypeV
GCA_000010465.1_ASM1046v1_genomic.gbff	Staphylococcus aureus subsp. aureus str. Newman DNA, complete genome.	AP009351	1	0	0
GCA_000012045.1_ASM1204v1_genomic.gbff	Staphylococcus aureus subsp. aureus COL, complete genome.	CP000046	1	1	1	TypeIV	CP000045: 4440
GCA_000013425.1_ASM1342v1_genomic.gbff	Staphylococcus aureus subsp. aureus NCTC 8325, complete genome.	CP000253	1	0	0
GCA_000013465.1_ASM1346v1_genomic.gbff	Staphylococcus aureus subsp. aureus USA300_FPR3757, complete genome.	CP000255	1	3	1	TypeIV	CP000256: 3125	CP000257: 4439	CP000258: 37136
GCA_000016805.1_ASM1680v1_genomic.gbff	Staphylococcus aureus subsp. aureus JH9, complete genome.	CP000703	1	1	0		CP000704: 30429
GCA_000017085.1_ASM1708v1_genomic.gbff	Staphylococcus aureus subsp. aureus USA300_TCH1516, complete genome.	CP000730	1	2	1	TypeIV	CP001544: 3125	CP000731: 27041
GCA_000017125.1_ASM1712v1_genomic.gbff	Staphylococcus aureus subsp. aureus JH1, complete genome.	CP000736	1	1	0		CP000737: 30429
GCA_000024585.1_ASM2458v1_genomic.gbff	Staphylococcus aureus subsp. aureus ED98, complete genome.	CP001781	1	3	1	TypeIV	CP001784: 17256	CP001782: 1442	CP001783: 4440
GCA_000025145.2_ASM2514v1_genomic.gbff	Staphylococcus aureus 04-02981, complete genome.	CP001844	1	0	0
GCA_000027045.1_ASM2704v1_genomic.gbff	Staphylococcus aureus subsp. aureus TW20, complete genome.	FN433596	1	2	1	TypeIV	FN433597: 29585	FN433598: 3011
GCA_000144955.1_ASM14495v1_genomic.gbff	Staphylococcus aureus subsp. aureus JKD6159, complete genome.	CP002114	1	1	0		CP002115: 20730
GCA_000145595.1_ASM14559v1_genomic.gbff	Staphylococcus aureus subsp. aureus str. JKD6008, complete genome.	CP002120	1	0	2	TypeI, TypeIV
GCA_000159535.2_ASM15953v2_genomic.gbff	Staphylococcus aureus subsp. aureus TCH60, complete genome.	CP002110	1	1	1	TypeIV	CP002111: 24491
GCA_000160335.2_ASM16033v2_genomic.gbff	Staphylococcus aureus subsp. aureus 55/2053, complete genome.	CP002388	1	1	1	TypeIV	CP002389: 20449
GCA_000189435.3_ASM18943v3_genomic.gbff	Staphylococcus aureus O11 chromosome, complete genome.	CP024649	1	0	1	TypeI
GCA_000189455.3_ASM18945v3_genomic.gbff	Staphylococcus aureus O46 chromosome, complete genome.	CP025395	1	0	1	TypeI
GCA_000204665.1_ASM20466v1_genomic.gbff	Staphylococcus aureus subsp. aureus T0131, complete genome.	CP002643	1	0	4	TypeI, TypeIII, TypeIV, TypeV
GCA_000210315.1_ASM21031v1_genomic.gbff	Staphylococcus aureus subsp. aureus ED133, complete genome.	CP001996	1	0	2	TypeII, TypeV
GCA_000237125.1_ASM23712v1_genomic.gbff	Staphylococcus aureus subsp. aureus M013, complete genome.	CP003166	1	0	1	TypeIV
GCA_000239235.1_ASM23923v1_genomic.gbff	Staphylococcus aureus subsp. aureus 11819-97, complete genome.	CP003194	1	1	0		CP003193: 22317
GCA_000245495.1_ASM24549v1_genomic.gbff	Staphylococcus aureus subsp. aureus VC40, complete genome.	CP003033	1	0	0
GCA_000253135.1_ASM25313v1_genomic.gbff	Staphylococcus aureus subsp. aureus ECT-R 2 complete genome.	FR714927	1	2	0		FR714928: 2241	FR714929: 27271
GCA_000284535.1_ASM28453v1_genomic.gbff	Staphylococcus aureus subsp. aureus HO 5096 0412 complete genome.	HE681097	1	0	0
GCA_000296595.1_ASM29659v1_genomic.gbff	Staphylococcus aureus 08BA02176, complete genome.	CP003808	1	0	1	TypeII
GCA_000382965.1_ASM38296v1_genomic.gbff	Staphylococcus aureus subsp. aureus ST228 complete genome, isolate 16035.	HE579065	1	1	0		HE579066: 30853
GCA_000382985.1_ASM38298v1_genomic.gbff	Staphylococcus aureus subsp. aureus ST228 complete genome, isolate 16125.	HE579067	1	1	0		HE579068: 37285
GCA_000383005.1_ASM38300v1_genomic.gbff	Staphylococcus aureus subsp. aureus ST228 complete genome, isolate 18583.	HE579073	1	1	0		HE579074: 23758
GCA_000412775.1_ASM41277v1_genomic.gbff	Staphylococcus aureus CA-347, complete genome.	CP006044	1	1	0		CP006045: 24653
GCA_000418345.1_ASM41834v1_genomic.gbff	Staphylococcus aureus strain Bmb9393 chromosome, complete genome.	CP005288	1	1	1	TypeIV	CP005289: 2908
GCA_000452385.2_ASM45238v2_genomic.gbff	Staphylococcus aureus subsp. aureus Tager 104, complete genome.	CP012409	1	0	1	TypeI
GCA_000462955.1_ASM46295v1_genomic.gbff	Staphylococcus aureus subsp. aureus 6850, complete genome.	CP006706	1	0	1	TypeV
GCA_000463055.1_ASM46305v1_genomic.gbff	Staphylococcus aureus subsp. aureus CN1, complete genome.	CP003979	1	2	0		CP003980: 3332	CP003981: 2472
GCA_000470845.1_ASM47084v1_genomic.gbff	Staphylococcus aureus subsp. aureus SA957, complete genome.	CP003603	1	0	1	TypeIV
GCA_000470865.1_ASM47086v1_genomic.gbff	Staphylococcus aureus subsp. aureus SA40, complete genome.	CP003604	1	0	1	TypeIV
GCA_000485885.1_ASM48588v1_genomic.gbff	Staphylococcus aureus subsp. aureus Z172, complete genome.	CP006838	1	2	1	TypeIV	CP006839: 27326	CP006840: 3011
GCA_000568455.1_ASM56845v1_genomic.gbff	Staphylococcus aureus USA300-ISMMS1, complete genome.	CP007176	1	2	1	TypeIV	CP007177: 27068	CP007178: 3125
GCA_000597965.1_ASM59796v1_genomic.gbff	Staphylococcus aureus strain 502A, complete genome.	CP007454	1	1	0		CP007455: 22990
GCA_000695215.1_ASM69521v1_genomic.gbff	Staphylococcus aureus subsp. aureus strain H-EMRSA-15, complete genome.	CP007659	1	0	1	TypeII
GCA_000695875.1_ASM69587v1_genomic.gbff	Staphylococcus aureus strain UA-S391_USA300, complete genome.	CP007690	1	0	1	TypeIV
GCA_000709475.1_ASM70947v1_genomic.gbff	Staphylococcus aureus strain XN108, complete genome.	CP007447	1	0	1	TypeIV
GCA_000737615.1_ASM73761v1_genomic.gbff	Staphylococcus aureus subsp. aureus SA268, complete genome.	CP006630	1	0	1	TypeIV
GCA_000746505.1_ASM74650v1_genomic.gbff	Staphylococcus aureus strain 2395 USA500, complete genome.	CP007499	1	1	2	TypeI, TypeIV	CP007500: 32406
GCA_000756205.1_ASM75620v1_genomic.gbff	Staphylococcus aureus subsp. aureus strain ATCC 25923, complete genome.	CP009361	1	1	2	TypeI, TypeV	CP009362: 27491
GCA_000769575.1_ASM76957v1_genomic.gbff	Staphylococcus aureus subsp. aureus strain Gv69, complete genome.	CP009681	1	0	1	TypeIV
GCA_000772025.1_ASM77202v1_genomic.gbff	Staphylococcus aureus subsp. aureus strain FORC_001, complete genome.	CP009554	1	0	2	TypeI, TypeV
GCA_000815045.1_ASM81504v1_genomic.gbff	Staphylococcus aureus strain 29b_MRSA, complete genome.	CP010295	1	0	1	TypeIV
GCA_000815085.1_ASM81508v1_genomic.gbff	Staphylococcus aureus strain 31b_MRSA, complete genome.	CP010296	1	0	1	TypeIV
GCA_000815125.1_ASM81512v1_genomic.gbff	Staphylococcus aureus strain 33b, complete genome.	CP010297	1	0	1	TypeIV
GCA_000815165.1_ASM81516v1_genomic.gbff	Staphylococcus aureus strain 26b_MRSA, complete genome.	CP010298	1	0	1	TypeIV
GCA_000815205.1_ASM81520v1_genomic.gbff	Staphylococcus aureus strain 25b_MRSA, complete genome.	CP010299	1	0	1	TypeIV
GCA_000815245.1_ASM81524v1_genomic.gbff	Staphylococcus aureus strain 27b_MRSA, complete genome.	CP010300	1	0	1	TypeIV
GCA_000828035.1_ASM82803v1_genomic.gbff	Staphylococcus aureus subsp. aureus ST772-MRSA-V strain DAR4145, complete genome.	CP010526	1	0	1	TypeIII
GCA_000967325.1_ASM96732v1_genomic.gbff	Staphylococcus aureus subsp. aureus ST228 complete genome, isolate 10388.	HE579059	1	1	0		HE579060: 30854
GCA_000967345.1_ASM96734v1_genomic.gbff	Staphylococcus aureus subsp. aureus ST228 complete genome, isolate 10497.	HE579061	1	1	0		HE579062: 30854
GCA_000967365.1_ASM96736v1_genomic.gbff	Staphylococcus aureus subsp. aureus ST228 complete genome, isolate 15532.	HE579063	1	1	0		HE579064: 32184
GCA_000967385.1_ASM96738v1_genomic.gbff	Staphylococcus aureus subsp. aureus ST228 complete genome, isolate 18341.	HE579069	1	1	0		HE579070: 32700
GCA_000967405.1_ASM96740v1_genomic.gbff	Staphylococcus aureus subsp. aureus ST228 complete genome, isolate 18412.	HE579071	1	1	0		HE579072: 23759
GCA_000969225.1_ASM96922v1_genomic.gbff	Staphylococcus aureus strain FCFHV36, complete genome.	CP011147	1	0	0
GCA_001018685.2_ASM101868v2_genomic.gbff	Staphylococcus aureus strain TCH 959 chromosome, complete genome.	CP026076	1	0	1	TypeIV
GCA_001018735.2_ASM101873v2_genomic.gbff	Staphylococcus aureus strain NRS137 chromosome, complete genome.	CP026080	1	1	0		CP026081: 28102
GCA_001018775.2_ASM101877v2_genomic.gbff	Staphylococcus aureus strain NRS149 chromosome, complete genome.	CP026063	1	0	0
GCA_001018805.2_ASM101880v2_genomic.gbff	Staphylococcus aureus strain FDAARGOS_15 chromosome, complete genome.	CP026960	1	0	1	TypeI
GCA_001019255.2_ASM101925v2_genomic.gbff	Staphylococcus aureus strain FDAARGOS_1 chromosome, complete genome.	CP026968	1	4	0		CP026969: 9124	CP026970: 1219	CP026971: 1641	CP026972: 3466
GCA_001019305.2_ASM101930v2_genomic.gbff	Staphylococcus aureus strain NRS70 chromosome, complete genome.	CP026079	1	0	1	TypeV
GCA_001019415.2_ASM101941v2_genomic.gbff	Staphylococcus aureus strain NRS146 chromosome, complete genome.	CP026068	1	0	0
GCA_001021875.1_ASM102187v1_genomic.gbff	Staphylococcus aureus strain M121, complete genome.	CP007670	1	1	1	TypeI	CP007671: 20409
GCA_001021895.1_ASM102189v1_genomic.gbff	Staphylococcus aureus strain CA15, complete genome.	CP007674	1	1	1	TypeIV	CP007675: 25025
GCA_001027045.1_ASM102704v1_genomic.gbff	Staphylococcus aureus strain RKI4, complete genome.	CP011528	1	1	1	TypeV	CP011529: 17905
GCA_001027105.1_ASM102710v1_genomic.gbff	Staphylococcus aureus subsp. aureus DSM 20231, complete genome.	CP011526	1	1	0		CP011527: 27490
GCA_001045795.2_ASM104579v2_genomic.gbff	Staphylococcus aureus strain CA12, complete genome.	CP007672	1	1	0		CP007673: 25054
GCA_001045995.2_ASM104599v2_genomic.gbff	Staphylococcus aureus strain HUV05, complete genome.	CP007676	1	3	1	TypeIV	CP007677: 20185	CP007678: 2029	CP007679: 33093
GCA_001046095.2_ASM104609v2_genomic.gbff	Staphylococcus aureus strain V2200, complete genome.	CP007657	1	1	1	TypeIV	CP007658: 43396
GCA_001183705.3_ASM118370v3_genomic.gbff	Staphylococcus aureus subsp. aureus strain USA300_2014.C01 chromosome, complete genome.	CP012119	1	2	1	TypeIV	CP025490: 3269	CP012118: 27043
GCA_001183725.2_ASM118372v2_genomic.gbff	Staphylococcus aureus subsp. aureus strain USA300_2014.C02 chromosome, complete genome.	CP012120	1	2	0		CP012121: 61539	CP025489: 3269
GCA_001278745.1_ASM127874v1_genomic.gbff	Staphylococcus aureus strain HOU1444-VR, complete genome.	CP012593	1	3	2	TypeI, TypeV	CP012594: 55713	CP012595: 15957	CP012596: 23351
GCA_001281145.1_ASM128114v1_genomic.gbff	Staphylococcus aureus strain SA564, complete genome.	CP010890	1	1	1	TypeIII	CP010891: 27273
GCA_001296985.1_ASM129698v1_genomic.gbff	Staphylococcus aureus subsp. aureus strain GR2, complete genome.	CP010402	1	2	0		CP010403: 28895	CP010404: 2473
GCA_001444345.1_ASM144434v1_genomic.gbff	Staphylococcus aureus strain XQ, complete genome.	CP013137	1	0	1	TypeI
GCA_001456215.1_ASM145621v1_genomic.gbff	Staphylococcus aureus strain MS4, complete genome.	CP009828	1	0	1	TypeIV
GCA_001457495.1_NCTC13435_genomic.gbff	Staphylococcus aureus genome assembly NCTC13435, chromosome : 1.	LN831036	1	2	0		LN831037: 6578	LN831038: 5141
GCA_001465635.1_ASM146563v1_genomic.gbff	Staphylococcus aureus strain RIVM1295, complete genome.	CP013616	1	2	0		CP013617: 2362	CP013618: 3048
GCA_001465675.1_ASM146567v1_genomic.gbff	Staphylococcus aureus strain RIVM1607, complete genome.	CP013619	1	1	1	TypeII	CP013620: 1442
GCA_001465755.1_ASM146575v1_genomic.gbff	Staphylococcus aureus strain RIVM3897, complete genome.	CP013621	1	0	0
GCA_001515665.1_ASM151566v1_genomic.gbff	Staphylococcus aureus subsp. aureus strain Gv51, complete genome.	CP012015	1	1	1	TypeIV	CP012016: 2903
GCA_001515685.1_ASM151568v1_genomic.gbff	Staphylococcus aureus subsp. aureus strain Be62, complete genome.	CP012013	1	1	1	TypeIV	CP012014: 2757
GCA_001515705.1_ASM151570v1_genomic.gbff	Staphylococcus aureus subsp. aureus strain Gv88, complete genome.	CP012018	1	1	1	TypeIV	CP012017: 2895
GCA_001515745.1_ASM151574v1_genomic.gbff	Staphylococcus aureus subsp. aureus strain HC1340, complete genome.	CP012011	1	0	1	TypeIV
GCA_001515765.1_ASM151576v1_genomic.gbff	Staphylococcus aureus subsp. aureus strain HC1335 chromosome, complete genome.	CP012012	1	0	1	TypeIV
GCA_001548295.1_ASM154829v1_genomic.gbff	Staphylococcus aureus DNA, complete genome, strain: FDA209P.	AP014942	1	1	1	TypeIV	AP014943: 27490
GCA_001548415.1_ASM154841v1_genomic.gbff	Staphylococcus aureus DNA, complete genome, strain: MI.	AP017320	1	1	0		AP017321:55980
GCA_001549655.1_ASM154965v1_genomic.gbff	Staphylococcus aureus subsp. aureus DNA, complete genome, strain: TMUS2126.	AP014652	1	0	0
GCA_001549675.1_ASM154967v1_genomic.gbff	Staphylococcus aureus subsp. aureus DNA, complete genome, strain: TMUS2134.	AP014653	1	0	0
GCA_001558795.2_ASM155879v2_genomic.gbff	Staphylococcus aureus strain FDAARGOS_159 chromosome, complete genome.	CP014064	1	1	1	TypeIII	CP014063: 37980
GCA_001580495.1_ASM158049v1_genomic.gbff	Staphylococcus aureus strain FORC_012, complete genome.	CP010998	1	0	0
GCA_001594205.1_ASM159420v1_genomic.gbff	Staphylococcus aureus strain MCRF184, complete genome.	CP014791	1	0	0
GCA_001611325.1_ASM161132v1_genomic.gbff	Staphylococcus aureus strain ST20130940, complete genome.	CP012979	1	1	0		CP012980: 20720
GCA_001611345.1_ASM161134v1_genomic.gbff	Staphylococcus aureus strain ST20130941, complete genome.	CP012978	1	0	0
GCA_001611365.1_ASM161136v1_genomic.gbff	Staphylococcus aureus strain ST20130942, complete genome.	CP012976	1	1	0		CP012977: 17307
GCA_001611385.1_ASM161138v1_genomic.gbff	Staphylococcus aureus strain ST20130943, complete genome.	CP012974	1	1	0		CP012975: 17307
GCA_001611405.1_ASM161140v1_genomic.gbff	Staphylococcus aureus strain ST20130938, complete genome.	CP012972	1	1	0		CP012973: 20633
GCA_001611425.1_ASM161142v1_genomic.gbff	Staphylococcus aureus strain ST20130939, complete genome.	CP012970	1	1	0		CP012971: 20633
GCA_001618305.1_ASM161830v1_genomic.gbff	Staphylococcus aureus strain RIVM6519, complete genome.	CP015173	1	2	0		CP015174: 4264	CP015175: 3085
GCA_001640885.1_ASM164088v1_genomic.gbff	Staphylococcus aureus strain ZJ5499, complete genome.	CP011685	1	0	2	TypeIII, TypeV
GCA_001640905.1_ASM164090v1_genomic.gbff	Staphylococcus aureus strain NCCP14558, complete genome.	CP013953	1	1	2	TypeIII, TypeV	CP013954: 24729
GCA_001640925.1_ASM164092v1_genomic.gbff	Staphylococcus aureus strain NCCP14562, complete genome.	CP013955	1	1	2	TypeIII, TypeV	CP013956: 24657
GCA_001641025.1_ASM164102v1_genomic.gbff	Staphylococcus aureus strain V521, complete genome.	CP013957	1	1	1	TypeIV	CP013958: 28723
GCA_001641045.1_ASM164104v1_genomic.gbff	Staphylococcus aureus strain V605, complete genome.	CP013959	1	1	1	TypeIV	CP013960: 43115
GCA_001656075.1_ASM165607v1_genomic.gbff	Staphylococcus aureus strain 08-02300, complete genome.	CP015646	1	0	0
GCA_001717645.3_ASM171764v3_genomic.gbff	Staphylococcus aureus subsp. aureus strain 5118.N chromosome, complete genome.	CP016855	1	2	1	TypeIV	CP025482: 3269	CP016854: 53799
GCA_001717665.2_ASM171766v2_genomic.gbff	Staphylococcus aureus subsp. aureus strain 2148.N chromosome, complete genome.	CP016856	1	1	0		CP025481: 3459
GCA_001717685.3_ASM171768v3_genomic.gbff	Staphylococcus aureus subsp. aureus strain 1971.C01 chromosome, complete genome.	CP016858	1	3	1	TypeIV	CP025486: 3269	CP016859: 21841	CP016857: 37941
GCA_001717705.2_ASM171770v2_genomic.gbff	Staphylococcus aureus subsp. aureus strain 1969.N chromosome, complete genome.	CP016861	1	2	0		CP016860: 61505	CP025487: 3269
GCA_001717725.2_ASM171772v2_genomic.gbff	Staphylococcus aureus subsp. aureus strain 1625.CO1 chromosome, complete genome.	CP016863	1	1	1	TypeIV	CP016862: 27067
GCA_001717975.3_ASM171797v3_genomic.gbff	Staphylococcus aureus subsp. aureus strain 2148.C01 chromosome, complete genome.	CP017094	1	2	1	TypeIV	CP025488: 3266	CP017095: 32660
GCA_001725965.1_ASM172596v1_genomic.gbff	Staphylococcus aureus strain FORC_027, complete genome.	CP012692	1	0	1	TypeV
GCA_001735655.2_ASM173565v2_genomic.gbff	Staphylococcus aureus subsp. aureus strain 3020.C01 chromosome, complete genome.	CP025495	1	2	0		CP025496: 3269	CP025497: 61505
GCA_001879545.1_ASM187954v1_genomic.gbff	Staphylococcus aureus strain FORC_026, complete genome.	CP013132	1	0	0
GCA_001880265.1_ASM188026v1_genomic.gbff	Staphylococcus aureus strain SA40TW, complete genome.	CP013182	1	0	1	TypeIV
GCA_001887075.1_ASM188707v1_genomic.gbff	Staphylococcus aureus subsp. aureus strain LA-MRSA ST398 isolate E154 chromosome, complete genome.	CP013218	1	2	0		CP014695: 7190	CP014694: 2361
GCA_001956755.1_ASM195675v1_genomic.gbff	Staphylococcus aureus strain SJTUF_J27 chromosome, complete genome.	CP019117	1	0	0
GCA_001956815.1_ASM195681v1_genomic.gbff	Staphylococcus aureus subsp. aureus strain USA300_SUR1, complete genome.	CP009423	1	2	1	TypeIV	CP009424: 3125	CP009425: 27068
GCA_001975005.1_ASM197500v1_genomic.gbff	Staphylococcus aureus subsp. aureus strain UCI62 chromosome, complete genome.	CP018766	1	1	0		CP018767: 26856
GCA_001975045.1_ASM197504v1_genomic.gbff	Staphylococcus aureus subsp. aureus strain UCI 28, complete genome.	CP018768	1	1	0		CP018769: 27270
GCA_001986135.1_ASM198613v1_genomic.gbff	Staphylococcus aureus strain SR434, complete genome.	CP019563	1	4	1	TypeV	CP019564: 20658	CP019565: 2473	CP019566: 2622	CP019567: 4817
GCA_002000565.1_ASM200056v1_genomic.gbff	Staphylococcus aureus strain USA300-SUR9, complete genome.	CP014392	1	4	1	TypeIV	CP014393: 3125	CP014394: 25980	CP014395: 2473	CP014396: 4397
GCA_002000585.1_ASM200058v1_genomic.gbff	Staphylococcus aureus strain USA300-SUR10, complete genome.	CP014397	1	4	1	TypeIV	CP014398: 3125	CP014399: 25980	CP014400: 2473	CP014401: 4397
GCA_002000605.1_ASM200060v1_genomic.gbff	Staphylococcus aureus strain USA300-SUR11, complete genome.	CP014402	1	4	1	TypeIV	CP014403: 3125	CP014404: 25980	CP014405: 2473	CP014406: 4397
GCA_002000625.1_ASM200062v1_genomic.gbff	Staphylococcus aureus strain USA300-SUR12, complete genome.	CP014407	1	1	1	TypeIV	CP014408: 27098
GCA_002000645.1_ASM200064v1_genomic.gbff	Staphylococcus aureus strain USA300-SUR13, complete genome.	CP014409	1	2	1	TypeIV	CP014410: 3125	CP014411: 27068
GCA_002000665.1_ASM200066v1_genomic.gbff	Staphylococcus aureus strain USA300-SUR14, complete genome.	CP014412	1	2	1	TypeIV	CP014413: 3125	CP014414: 27068
GCA_002000685.1_ASM200068v1_genomic.gbff	Staphylococcus aureus strain USA300-SUR15, complete genome.	CP014415	1	4	1	TypeIV	CP014416: 27098	CP014417: 2415	CP014418: 3567	CP014419: 32098
GCA_002000705.1_ASM200070v1_genomic.gbff	Staphylococcus aureus strain USA300-SUR16, complete genome.	CP014420	1	2	1	TypeIV	CP014421: 3125	CP014422: 27068
GCA_002000725.1_ASM200072v1_genomic.gbff	Staphylococcus aureus strain USA300-SUR17, complete genome.	CP014423	1	2	1	TypeIV	CP014424: 3125	CP014425: 27068
GCA_002000745.1_ASM200074v1_genomic.gbff	Staphylococcus aureus strain USA300-SUR18.	CP014426	1	2	1	TypeIV	CP014427: 3125	CP014428: 27068
GCA_002000765.1_ASM200076v1_genomic.gbff	Staphylococcus aureus strain USA300-SUR19, complete genome.	CP014429	1	2	1	TypeIV	CP014430: 3125	CP014431: 27068
GCA_002000785.1_ASM200078v1_genomic.gbff	Staphylococcus aureus strain USA300-SUR20, complete genome.	CP014432	1	2	1	TypeIV	CP014433: 3125	CP014434: 27079
GCA_002000805.1_ASM200080v1_genomic.gbff	Staphylococcus aureus strain USA300-SUR21, complete genome.	CP014435	1	2	1	TypeIV	CP014436: 3125	CP014437: 27068
GCA_002000825.1_ASM200082v1_genomic.gbff	Staphylococcus aureus strain USA300-SUR22, complete genome.	CP014438	1	2	1	TypeIV	CP014439: 3125	CP014440: 27079
GCA_002000845.1_ASM200084v1_genomic.gbff	Staphylococcus aureus strain USA300-SUR23, complete genome.	CP014441	1	2	1	TypeIV	CP014442: 3125	CP014443: 27079
GCA_002000865.1_ASM200086v1_genomic.gbff	Staphylococcus aureus strain USA300-SUR24, complete genome.	CP014444	1	4	1	TypeIV	CP014445: 27098	CP014446: 2415	CP014447: 3567	CP014448: 32098
GCA_002085525.1_ASM208552v1_genomic.gbff	Staphylococcus aureus strain JE2 chromosome, complete genome.	CP020619	1	0	1	TypeIV
GCA_002088995.1_ASM208899v1_genomic.gbff	Staphylococcus aureus strain C2406 chromosome, complete genome.	CP019590	1	0	1	TypeIV
GCA_002089035.2_ASM208903v2_genomic.gbff	Staphylococcus aureus strain 293G chromosome, complete genome.	CP019591	1	0	0
GCA_002089055.1_ASM208905v1_genomic.gbff	Staphylococcus aureus strain GD5 chromosome, complete genome.	CP019592	1	0	0
GCA_002089075.2_ASM208907v2_genomic.gbff	Staphylococcus aureus strain GD705 chromosome, complete genome.	CP019593	1	0	0
GCA_002089095.2_ASM208909v2_genomic.gbff	Staphylococcus aureus strain GD1677 chromosome, complete genome.	CP019595	1	0	0
GCA_002089115.2_ASM208911v2_genomic.gbff	Staphylococcus aureus strain GD1539 chromosome, complete genome.	CP019594	1	0	0
GCA_002097595.2_ASM209759v2_genomic.gbff	Staphylococcus aureus strain M92 chromosome, complete genome.	CP015447	1	0	1	TypeIV
GCA_002140115.1_ASM214011v1_genomic.gbff	Staphylococcus aureus strain FORC_039, complete genome.	CP015817	1	1	0		CP015818: 35415
GCA_002204555.1_ASM220455v1_genomic.gbff	Staphylococcus aureus strain ISU935, complete genome.	CP017090	1	0	0
GCA_002204575.1_ASM220457v1_genomic.gbff	Staphylococcus aureus subsp. aureus strain ISU926, complete genome.	CP017091	1	0	0
GCA_002209325.1_ASM220932v1_genomic.gbff	Staphylococcus aureus strain FORC_045, complete genome.	CP017115	1	0	0
GCA_002214665.1_ASM221466v1_genomic.gbff	Staphylococcus aureus strain FORC_040 chromosome, complete genome.	CP016398	1	1	0		CP016399: 4114
GCA_002310395.1_ASM231039v1_genomic.gbff	Staphylococcus aureus subsp. aureus strain Newman_D2C chromosome, complete genome.	CP023391	1	0	0
GCA_002310435.1_ASM231043v1_genomic.gbff	Staphylococcus aureus subsp. aureus str. Newman strain NYU_Newman chromosome, complete genome.	CP023390	1	0	0
GCA_002356675.1_ASM235667v1_genomic.gbff	Staphylococcus aureus DNA, complete genome, strain: JH4899.	AP014921	1	1	2	TypeI, TypeIII	AP014922: 32580
GCA_002442975.1_ASM244297v1_genomic.gbff	Staphylococcus aureus strain HZW450 chromosome, complete genome.	CP020741	1	0	1	TypeIV
GCA_002633765.1_ASM263376v1_genomic.gbff	Staphylococcus aureus strain CFSAN007835 chromosome, complete genome.	CP017685	1	0	1	TypeIII
GCA_002633785.1_ASM263378v1_genomic.gbff	Staphylococcus aureus strain CFSAN007847 chromosome, complete genome.	CP017684	1	0	2	TypeI, TypeV
GCA_002633805.1_ASM263380v1_genomic.gbff	Staphylococcus aureus strain CFSAN007850 chromosome, complete genome.	CP017682	1	1	1	TypeI	CP017683: 39249
GCA_002633825.1_ASM263382v1_genomic.gbff	Staphylococcus aureus strain CFSAN007851 chromosome, complete genome.	CP017680	1	1	1	TypeIII	CP017681:20653
GCA_002633845.1_ASM263384v1_genomic.gbff	Staphylococcus aureus strain CFSAN007883 chromosome, complete genome.	CP017679	1	0	1	TypeIV
GCA_002633865.1_ASM263386v1_genomic.gbff	Staphylococcus aureus strain CFSAN007894 chromosome, complete genome.	CP017677	1	1	1	TypeIII	CP017678: 27264
GCA_002786465.1_ASM278646v1_genomic.gbff	Staphylococcus aureus subsp. aureus strain EDCC5458 chromosome, complete genome.	CP022290	1	0	0
GCA_002786535.1_ASM278653v1_genomic.gbff	Staphylococcus aureus subsp. aureus strain EDCC5464 chromosome, complete genome.	CP022291	1	0	0
GCA_002795285.1_ASM279528v1_genomic.gbff	Staphylococcus aureus strain USA400-0051 chromosome, complete genome.	CP019574	1	1	1	TypeIII	CP019575: 20644
GCA_002803885.1_ASM280388v1_genomic.gbff	Staphylococcus aureus strain 55-99-44 chromosome, complete genome.	CP024998	1	1	0		CP024999: 20730
GCA_002850395.1_ASM285039v1_genomic.gbff	Staphylococcus aureus strain K17 chromosome, complete genome.	CP020713	1	0	2	TypeIII, TypeV
GCA_002895385.1_ASM289538v1_genomic.gbff	Staphylococcus aureus strain MRSA107 chromosome, complete genome.	CP018629	1	0	1	TypeIV
GCA_002952015.1_ASM295201v1_genomic.gbff	Staphylococcus aureus strain K5 chromosome, complete genome.	CP020656	1	0	1	TypeV
GCA_003010475.1_ASM301047v1_genomic.gbff	Staphylococcus aureus strain ST2594 isolate 004 chromosome, complete genome.	CP027486	1	10	0		CP027496: 18911	CP027495: 11044	CP027487: 1469	CP027488: 2687	CP027489: 655	CP027490: 10762	CP027491: 2817	CP027492: 4284	CP027493: 2896	CP027494: 2761
GCA_003010875.1_ASM301087v1_genomic.gbff	Staphylococcus aureus strain FORC59 chromosome, complete genome.	CP020354	1	1	1	TypeV	CP020355: 35269
GCA_003030225.1_ASM303022v1_genomic.gbff	Staphylococcus aureus strain CFSAN018750 chromosome, complete genome.	CP028189	1	0	0
GCA_003031425.1_ASM303142v1_genomic.gbff	Staphylococcus aureus strain CFSAN007896 chromosome, complete genome.	CP020467	1	0	1	TypeV
GCA_003031485.1_ASM303148v1_genomic.gbff	Staphylococcus aureus strain CC5 chromosome, complete genome.	CP021105	1	0	0
GCA_003073635.1_ASM307363v1_genomic.gbff	Staphylococcus aureus strain AR466 chromosome, complete genome.	CP029080	1	1	0		CP029079: 24653
GCA_003073655.1_ASM307365v1_genomic.gbff	Staphylococcus aureus strain AR465 chromosome, complete genome.	CP029082	1	1	0		CP029081: 27246
GCA_003073715.1_ASM307371v1_genomic.gbff	Staphylococcus aureus strain AR461 chromosome, complete genome.	CP029087	1	0	0
GCA_003073755.1_ASM307375v1_genomic.gbff	Staphylococcus aureus strain AR464 chromosome, complete genome.	CP029084	1	1	0		CP029083: 20730
GCA_003073775.1_ASM307377v1_genomic.gbff	Staphylococcus aureus strain AR462 chromosome, complete genome.	CP029086	1	1	0		CP029085: 27267
GCA_003111725.1_ASM311172v1_genomic.gbff	Staphylococcus aureus strain SVH7513 chromosome, complete genome.	CP029166	1	2	2	TypeIV, TypeIV	CP029167: 27887	CP029165: 2495
GCA_003111745.1_ASM311174v1_genomic.gbff	Staphylococcus aureus strain PTDrAP2 chromosome, complete genome.	CP029172	1	4	0		CP029168: 4203	CP029169: 4213	CP029170: 3050	CP029171: 2627
GCA_003184985.1_ASM318498v1_genomic.gbff	Staphylococcus aureus strain IT1-S chromosome, complete genome.	CP028468	1	1	1	TypeV	CP028469: 34104
GCA_003185005.1_ASM318500v1_genomic.gbff	Staphylococcus aureus strain IT4-R chromosome, complete genome.	CP028470	1	1	1	TypeV	CP028471: 34104
GCA_003186105.1_ASM318610v1_genomic.gbff	Staphylococcus aureus strain MOK063 chromosome, complete genome.	CP029629	1	0	1	TypeV
GCA_003186125.1_ASM318612v1_genomic.gbff	Staphylococcus aureus strain MOK042 chromosome, complete genome.	CP029627	1	1	2	TypeII, TypeV	CP029628: 31625
GCA_003193665.1_ASM319366v1_genomic.gbff	Staphylococcus aureus strain AR_0472 chromosome, complete genome.	CP029649	1	1	1	TypeII	CP029648: 2473
GCA_003193685.1_ASM319368v1_genomic.gbff	Staphylococcus aureus strain AR_0223 chromosome, complete genome.	CP029669	1	1	1	TypeIV	CP029668: 3125
GCA_003193705.1_ASM319370v1_genomic.gbff	Staphylococcus aureus strain AR_0219 chromosome, complete genome.	CP029675	1	1	2	TypeIII, TypeV	CP029674: 25109
GCA_003193725.1_ASM319372v1_genomic.gbff	Staphylococcus aureus strain AR_0216 chromosome, complete genome.	CP029678	1	2	1	TypeIV	CP029676: 3127	CP029677: 27067
GCA_003193745.1_ASM319374v1_genomic.gbff	Staphylococcus aureus strain AR_0470 chromosome, complete genome.	CP029653	1	0	1	TypeIII
GCA_003193765.1_ASM319376v1_genomic.gbff	Staphylococcus aureus strain AR_0471 chromosome, complete genome.	CP029652	1	2	0		CP029650: 40931	CP029651: 8012
GCA_003193785.1_ASM319378v1_genomic.gbff	Staphylococcus aureus strain AR_0473 chromosome, complete genome.	CP029681	1	0	1	TypeII
GCA_003193885.1_ASM319388v1_genomic.gbff	Staphylococcus aureus strain AR_0467 chromosome, complete genome.	CP029658	1	1	0		CP029659: 27244
GCA_003193965.1_ASM319396v1_genomic.gbff	Staphylococcus aureus strain AR_0225 chromosome, complete genome.	CP029667	1	1	0		CP029666: 27063
GCA_003194005.1_ASM319400v1_genomic.gbff	Staphylococcus aureus strain AR_0469 chromosome, complete genome.	CP029655	1	1	0		CP029654: 27267
GCA_003194025.1_ASM319402v1_genomic.gbff	Staphylococcus aureus strain AR_0215 chromosome, complete genome.	CP029680	1	1	0		CP029679: 27267
GCA_003194405.1_ASM319440v1_genomic.gbff	Staphylococcus aureus strain CHU15-056 chromosome, complete genome.	CP021171	1	0	0
GCA_003203595.1_ASM320359v1_genomic.gbff	Staphylococcus aureus strain AR_0226 chromosome, complete genome.	CP029664	1	1	1	TypeIV	CP029665: 26984
GCA_003203615.1_ASM320361v1_genomic.gbff	Staphylococcus aureus strain AR_0468 chromosome, complete genome.	CP029657	1	1	0		CP029656: 27245
GCA_003203635.1_ASM320363v1_genomic.gbff	Staphylococcus aureus strain AR_0228 chromosome, complete genome.	CP029663	1	2	0		CP029661: 28166	CP029662: 27238
GCA_003203655.1_ASM320365v1_genomic.gbff	Staphylococcus aureus strain AR_0222 chromosome, complete genome.	CP029671	1	1	0		CP029670: 27276
GCA_003203675.1_ASM320367v1_genomic.gbff	Staphylococcus aureus strain AR_0220 chromosome, complete genome.	CP029673	1	1	0		CP029672: 27269
GCA_003264775.1_ASM326477v1_genomic.gbff	Staphylococcus aureus strain CMRSA-3 chromosome, complete genome.	CP029685	1	0	1	TypeIV
GCA_003264815.1_ASM326481v1_genomic.gbff	Staphylococcus aureus strain CMRSA-6 chromosome, complete genome.	CP027788	1	0	1	TypeIV
GCA_003288395.1_ASM328839v1_genomic.gbff	Staphylococcus aureus strain AR_475 chromosome, complete genome.	CP030323	1	1	1	TypeIV	CP030324: 27168
GCA_003330905.1_ASM333090v1_genomic.gbff	Staphylococcus aureus strain AR_474 chromosome, complete genome.	CP030326	1	1	0		CP030325: 30429
GCA_003342735.1_ASM334273v1_genomic.gbff	Staphylococcus aureus strain E16SA093 chromosome, complete genome.	CP031131	1	0	0
GCA_003342775.1_ASM334277v1_genomic.gbff	Staphylococcus aureus strain F17SA003 chromosome, complete genome.	CP031130	1	0	0
GCA_003347055.1_ASM334705v1_genomic.gbff	Staphylococcus aureus strain FORC_061 chromosome, complete genome.	CP022607	1	1	0		CP022608: 17939
GCA_003351925.1_ASM335192v1_genomic.gbff	Staphylococcus aureus strain FORC_062 chromosome, complete genome.	CP022582	1	0	1	TypeV
GCA_003354545.1_ASM335454v1_genomic.gbff	Staphylococcus aureus strain 27 chromosome, complete genome.	CP022717	1	0	0
GCA_003354565.1_ASM335456v1_genomic.gbff	Staphylococcus aureus strain 187 chromosome, complete genome.	CP022903	1	0	2	TypeIII, TypeI
GCA_003354585.1_ASM335458v1_genomic.gbff	Staphylococcus aureus strain 629 chromosome, complete genome.	CP022904	1	0	2	TypeIII, TypeI
GCA_003354605.1_ASM335460v1_genomic.gbff	Staphylococcus aureus strain 422 chromosome, complete genome.	CP022898	1	0	0
GCA_003354625.1_ASM335462v1_genomic.gbff	Staphylococcus aureus strain 468 chromosome, complete genome.	CP022900	1	0	2	TypeI, TypeV
GCA_003354645.1_ASM335464v1_genomic.gbff	Staphylococcus aureus strain 128 chromosome, complete genome.	CP022897	1	0	0
GCA_003354665.1_ASM335466v1_genomic.gbff	Staphylococcus aureus strain 165 chromosome, complete genome.	CP022902	1	0	1	TypeIV
GCA_003354685.1_ASM335468v1_genomic.gbff	Staphylococcus aureus strain 277 chromosome, complete genome.	CP022896	1	0	1	TypeI
GCA_003354705.1_ASM335470v1_genomic.gbff	Staphylococcus aureus strain 61 chromosome, complete genome.	CP022893	1	0	2	TypeI, TypeIII
GCA_003354725.1_ASM335472v1_genomic.gbff	Staphylococcus aureus strain 143 chromosome, complete genome.	CP022899	1	0	2	TypeI, TypeV
GCA_003354745.1_ASM335474v1_genomic.gbff	Staphylococcus aureus strain 466 chromosome, complete genome.	CP022901	1	0	2	TypeI, TypeV
GCA_003354765.1_ASM335476v1_genomic.gbff	Staphylococcus aureus strain 191 chromosome, complete genome.	CP022894	1	0	2	TypeI, TypeIII
GCA_003354785.1_ASM335478v1_genomic.gbff	Staphylococcus aureus strain 85 chromosome, complete genome.	CP022895	1	0	1	TypeI
GCA_003354805.1_ASM335480v1_genomic.gbff	Staphylococcus aureus strain 54 chromosome, complete genome.	CP022892	1	0	1	TypeIV
GCA_003354865.1_ASM335486v1_genomic.gbff	Staphylococcus aureus strain 45 chromosome, complete genome.	CP022718	1	1	0		CP022719: 20730
GCA_003354885.1_ASM335488v1_genomic.gbff	Staphylococcus aureus strain 164 chromosome, complete genome.	CP022910	1	1	1	TypeIV	CP022911: 23160
GCA_003354905.1_ASM335490v1_genomic.gbff	Staphylococcus aureus strain 78 chromosome, complete genome.	CP022682	1	1	0		CP022683: 39353
GCA_003354925.1_ASM335492v1_genomic.gbff	Staphylococcus aureus strain 135 chromosome, complete genome.	CP022720	1	1	0		CP022721: 20730
GCA_003354945.1_ASM335494v1_genomic.gbff	Staphylococcus aureus strain 545 chromosome, complete genome.	CP022908	1	1	1	TypeIV	CP022909: 26240
GCA_003354965.1_ASM335496v1_genomic.gbff	Staphylococcus aureus strain 546 chromosome, complete genome.	CP022906	1	1	1	TypeIV	CP022907: 27573
GCA_003354985.1_ASM335498v1_genomic.gbff	Staphylococcus aureus strain 628 chromosome, complete genome.	CP022905	1	0	2	TypeI, TypeIII
GCA_003425545.1_ASM342554v1_genomic.gbff	Staphylococcus aureus strain 199 chromosome, complete genome.	CP031667	1	2	0		CP031668: 18320	CP031669: 2241
GCA_003425835.1_ASM342583v1_genomic.gbff	Staphylococcus aureus strain 28 chromosome, complete genome.	CP031664	1	2	1	TypeV	CP031665: 16944	CP031666: 1266
GCA_003425885.1_ASM342588v1_genomic.gbff	Staphylococcus aureus strain 82 chromosome, complete genome.	CP031661	1	2	1	TypeV	CP031662: 15396	CP031663: 1266
GCA_003425915.1_ASM342591v1_genomic.gbff	Staphylococcus aureus strain 64 chromosome, complete genome.	CP031670	1	2	0		CP031671: 18320	CP031672: 2241
GCA_003426145.1_ASM342614v1_genomic.gbff	Staphylococcus aureus strain MOZ66 chromosome, complete genome.	CP031673	1	0	1	TypeV
GCA_003431365.1_ASM343136v1_genomic.gbff	Staphylococcus aureus strain CFBR-105 chromosome, complete genome.	CP031779	1	0	0
GCA_003432345.1_ASM343234v1_genomic.gbff	Staphylococcus aureus strain NX-T55 chromosome, complete genome.	CP031839	1	1	1	TypeII	CP031840: 2689
GCA_003432365.1_ASM343236v1_genomic.gbff	Staphylococcus aureus strain QD-CD9 chromosome, complete genome.	CP031838	1	0	1	TypeII
GCA_003490125.1_ASM349012v1_genomic.gbff	Staphylococcus aureus strain O17 chromosome, complete genome.	CP032051	1	0	1	TypeV
GCA_003573835.1_ASM357383v1_genomic.gbff	Staphylococcus aureus JMUB3031 DNA, complete genome.	AP018923	1	1	0		AP018924: 21326
GCA_003573855.1_ASM357385v1_genomic.gbff	Staphylococcus aureus JMUB1273 DNA, complete genome.	AP018922	1	0	0
GCA_003595365.1_ASM359536v1_genomic.gbff	Staphylococcus aureus strain USA300-SUR1, complete genome.	CP014362	1	2	1	TypeIV	CP014363: 3125	CP014364: 27068
GCA_003595385.1_ASM359538v1_genomic.gbff	Staphylococcus aureus strain USA300-SUR2, complete genome.	CP014365	1	2	1	TypeIV	CP014366: 3125	CP014367: 27068
GCA_003595405.1_ASM359540v1_genomic.gbff	Staphylococcus aureus strain USA300-SUR3, complete genome.	CP014368	1	2	1	TypeIV	CP014369: 3125	CP014370: 27068
GCA_003595425.1_ASM359542v1_genomic.gbff	Staphylococcus aureus strain USA300-SUR4, complete genome.	CP014371	1	4	1	TypeIV	CP014372: 3125	CP014373: 25980	CP014374: 2473	CP014375: 4397
GCA_003595445.1_ASM359544v1_genomic.gbff	Staphylococcus aureus strain USA300-SUR5, complete genome.	CP014376	1	4	1	TypeIV	CP014377: 3125	CP014378: 25980	CP014379: 2473	CP014380: 4397
GCA_003595465.1_ASM359546v1_genomic.gbff	Staphylococcus aureus strain USA300-SUR6.	CP014381	1	2	1	TypeIV	CP014382: 3125	CP014383: 27068
GCA_003595485.1_ASM359548v1_genomic.gbff	Staphylococcus aureus strain USA300-SUR7, complete genome.	CP014384	1	2	1	TypeIV	CP014385: 3125	CP014386: 26135
GCA_003595505.1_ASM359550v1_genomic.gbff	Staphylococcus aureus strain USA300-SUR8.	CP014387	1	4	1	TypeIV	CP014388: 3125	CP014389: 25980	CP014390: 2473	CP014391: 4397
GCA_003609855.1_ASM360985v1_genomic.gbff	Staphylococcus aureus DNA, complete genome, strain: JP080.	AP017922	1	1	0		AP017923: 37965
GCA_003627835.1_ASM362783v1_genomic.gbff	Staphylococcus aureus strain O326 chromosome, complete genome.	CP032481	1	0	0
GCA_003827735.1_ASM382773v1_genomic.gbff	Staphylococcus aureus strain ATCC BAA-39 chromosome, complete genome.	CP033505	1	0	1	TypeIV
GCA_003827835.1_ASM382783v1_genomic.gbff	Staphylococcus aureus strain ATCC BAA-39 chromosome, complete genome.	CP033506	1	0	1	TypeIV
GCA_003855575.1_ASM385557v1_genomic.gbff	Staphylococcus aureus strain 80wphwpl_v1 chromosome, complete genome.	CP034098	1	0	1	TypeIV
GCA_003944865.1_ASM394486v1_genomic.gbff	Staphylococcus aureus subsp. aureus strain 80wphwpl chromosome, complete genome.	CP034349	1	0	1	TypeIV
GCA_003955945.1_ASM395594v1_genomic.gbff	Staphylococcus aureus strain O267 chromosome, complete genome.	CP034102	1	0	2	TypeII, TypeV
GCA_004136235.1_ASM413623v1_genomic.gbff	Staphylococcus aureus strain M51 chromosome, complete genome.	CP030137	1	0	0
GCA_004136255.1_ASM413625v1_genomic.gbff	Staphylococcus aureus strain M48 chromosome, complete genome.	CP030138	1	0	1	TypeIV
GCA_004136655.1_ASM413665v1_genomic.gbff	Staphylococcus aureus strain S57 chromosome, complete genome.	CP030136	1	0	2	TypeV, TypeII
GCA_900129335.1_PP_HGAG_QV30_2SC_T4_genomic.gbff	Staphylococcus aureus subsp. aureus isolate Clinical isolate genome assembly, chromosome: I.	LT671859	1	1	0		LT671860: 27437
GCA_900474525.1_40677_F01_genomic.gbff	Staphylococcus aureus strain NCTC13394 genome assembly, chromosome: 1.	LS483301	1	0	2	TypeI, TypeV
GCA_900474535.1_40853_C01_genomic.gbff	Staphylococcus aureus strain NCTC7485 genome assembly, chromosome: 1.	LS483300	1	0	2	TypeII, TypeV
GCA_900474555.1_40657_E01_genomic.gbff	Staphylococcus aureus strain NCTC13137 genome assembly, chromosome: 1.	LS483308	1	0	0
GCA_900474565.1_41315_B01_genomic.gbff	Staphylococcus aureus strain NCTC8726 genome assembly, chromosome: 1.	LS483302	1	0	0
GCA_900474575.1_40415_F02_genomic.gbff	Staphylococcus aureus strain NCTC9944 genome assembly, chromosome: 1.	LS483309	1	0	1	TypeI
GCA_900474665.1_41236_D02_genomic.gbff	Staphylococcus aureus strain NCTC9752 genome assembly, chromosome: 1.	LS483310	1	0	1	TypeV
GCA_900474675.1_40961_F01_genomic.gbff	Staphylococcus aureus strain NCTC3761 genome assembly, chromosome: 1.	LS483314	1	0	1	TypeV
GCA_900474695.1_41004_B01_genomic.gbff	Staphylococcus aureus strain NCTC5663 genome assembly, chromosome: 1.	LS483317	1	0	1	TypeV
GCA_900474715.1_41004_D01_genomic.gbff	Staphylococcus aureus strain NCTC6136 genome assembly, chromosome: 1.	LS483311	1	0	1	TypeI
GCA_900474725.1_40677_A01_genomic.gbff	Staphylococcus aureus strain NCTC13140 genome assembly, chromosome: 1.	LS483319	1	0	0
GCA_900474735.1_40871_F01_genomic.gbff	Staphylococcus aureus strain NCTC13395 genome assembly, chromosome: 1.	LS483316	1	0	0
GCA_900474755.1_41236_E02_genomic.gbff	Staphylococcus aureus strain NCTC10344 genome assembly, chromosome: 1.	LS483324	1	0	1	TypeV
GCA_900475055.1_42197_E02_genomic.gbff	Staphylococcus aureus strain NCTC11940 genome assembly, chromosome: 1.	LS483350	1	0	1	TypeIV
GCA_900475245.1_43024_E01_genomic.gbff	Staphylococcus aureus strain NCTC8325 genome assembly, chromosome: 1.	LS483365	1	0	0
GCA_900478245.1_35910_A02_genomic.gbff	Staphylococcus aureus strain NCTC13277 genome assembly, chromosome: 1.	LS483484	1	0	1	TypeI
GCA_900635095.1_33763_A01_genomic.gbff	Staphylococcus aureus strain NCTC8317 genome assembly, chromosome: 1.	LR133917	1	0	1	TypeI
GCA_900635245.1_40415_C02_genomic.gbff	Staphylococcus aureus strain NCTC13142 genome assembly, chromosome: 1.	LR134086	1	0	1	TypeII
GCA_900635255.1_40415_D02_genomic.gbff	Staphylococcus aureus strain NCTC13552 genome assembly, chromosome: 1.	LR134084	1	0	1	TypeIV
GCA_900635265.1_40574_H02_genomic.gbff	Staphylococcus aureus strain NCTC12233 genome assembly, chromosome: 1.	LR134085	1	0	1	TypeIII
GCA_900635275.1_40757_D01_genomic.gbff	Staphylococcus aureus strain NCTC5660 genome assembly, chromosome: 1.	LR134088	1	0	2	TypeII, TypeV
GCA_900635285.1_40677_B02_genomic.gbff	Staphylococcus aureus strain NCTC7121 genome assembly, chromosome: 1.	LR134087	1	0	1	TypeV
GCA_900635305.1_40961_G01_genomic.gbff	Staphylococcus aureus strain NCTC4137 genome assembly, chromosome: 1.	LR134091	1	0	0
GCA_900635315.1_41255_H01_genomic.gbff	Staphylococcus aureus strain NCTC9555 genome assembly, chromosome: 1.	LR134090	1	0	2	TypeII, TypeV
GCA_900635335.1_41556_G01_genomic.gbff	Staphylococcus aureus strain NCTC11965 genome assembly, chromosome: 1.	LR134093	1	0	3	TypeI, TypeIII, TypeV
GCA_900635505.1_3012STDY6191362_genomic.gbff	Staphylococcus aureus strain NCTC4163 genome assembly, chromosome: 1.	LR134139	1	0	1	TypeIV
GCA_900635905.1_35910_F01_genomic.gbff	Staphylococcus aureus strain NCTC13616 genome assembly, chromosome: 1.	LR134193	1	0	0
GCA_900636335.1_40798_F01_genomic.gbff	Staphylococcus aureus strain NCTC7988 genome assembly, chromosome: 1.	LR134271	1	0	2	TypeII, TypeV
GCA_900636355.1_40961_D01_genomic.gbff	Staphylococcus aureus strain NCTC5661 genome assembly, chromosome: 1.	LR134267	1	0	0
GCA_900636395.1_41665_B01_genomic.gbff	Staphylococcus aureus strain NCTC6131 genome assembly, chromosome: 1.	LR134268	1	0	2	TypeIII, TypeV
GCA_900636695.1_43874_B01_genomic.gbff	Staphylococcus aureus strain NCTC1803 genome assembly, chromosome: 1.	LR134305	1	0	2	TypeII, TypeV
GCA_900637155.1_49386_H02_genomic.gbff	Staphylococcus aureus strain NCTC13811 genome assembly, chromosome: 1.	LR134351	1	0	2	TypeI, TypeV
