# Supplementary material for: Staphylococcal phages and pathogenicity islands drive plasmid evolution
Source: Nat Commun. 2021 Oct 6;12:5845. doi: 10.1038/s41467-021-26101-5 (PMC8494744; doi:10.1038/s41467-021-26101-5)
Supplement: Supplementary file 7 — Source data [file 41467_2021_26101_MOESM7_ESM.xlsx]

## Sheet: Figure 1
Humphrey et al.
Generalised transduction values for each plasmid by phage 80α:
Strain	Plasmid	Phage	TrU per 10^9 PFU for each plasmid mediated by 80α (no SaPI)					TrU per ml for each plasmid mediated by 80α (no SaPI) uncorrected
			Rep 1	Rep 2	Rep 3	Mean	SD	Rep 1	Rep 2	Rep 3	Mean	SD
JP18293	pC221	80a	1.85567	8.69565	12.6316	7.72763	5.45278	30	100	80	70	36.0555
JP18292	pI258	80a	122.283	79.3548	82.5	94.7125	23.9282	750	410	440	533.333	188.237
JP19979	pGO1	80a	0	0	0	0	0	0	0	0	0	0
Figure 1. Role of phage and SaPIs on plasmid transfer
Strain	Plasmid	Phage	SaPI	PFU/ml			SaPI TrU/ml			Total Tr Particles/ml			Plasmid TrU/ml			Log10 Plasmid TrU.ml-1
				Rep 1	Rep 2	Rep 3	Rep 1	Rep 2	Rep 3	Rep 1	Rep 2	Rep 3	Rep 1	Rep 2	Rep 3	Rep 1	Rep 2	Rep 3	Mean	SD
JP18293	pC221	80a	-	1.61667e+10	11500000000	6.33333e+09	0	0	0	1.61667e+10	11500000000	6.33333e+09	30	100	80	1.47712	2	1.90309	1.7934	0.278162
JP18406	pC221	80a	SaPI1	4.33333e+08	1.66667e+08	220000000	200000000	38000000	114000000	6.33333e+08	2.04667e+08	334000000	9700	6400	17600	3.98677	3.80618	4.24551	4.01282	0.220822
JP18408	pC221	80a	SaPIbov2	155000000	7.33333e+07	500000000	98000000	46000000	52000000	253000000	1.19333e+08	552000000	600	710	150	2.77815	2.85126	2.17609	2.60183	0.370511
JP18292	pI258	80a	-	6.13333e+09	5.16667e+09	5.33333e+09	0	0	0	6.13333e+09	5.16667e+09	5.33333e+09	750	410	440	2.87506	2.61278	2.64345	2.71043	0.143395
JP18410	pI258	80a	SaPI1	3.58333e+08	220000000	5.66667e+08	66000000	38000000	152000000	4.24333e+08	258000000	7.18667e+08	90	50	80	1.95424	1.69897	1.90309	1.8521	0.135059
JP18413	pI258	80a	SaPIbov2	95000000	1.26667e+08	1.46667e+08	108000000	64000000	180000000	203000000	1.90667e+08	3.26667e+08	15200	10900	35800	4.18184	4.03743	4.55388	4.25772	0.266457
JP19979	pGO1	80a	-	8000000000	9.66667e+09	9.66667e+09	0	0	0	8000000000	9.66667e+09	9.66667e+09	0	0	0	0	0	0	0	0
JP19994	pGO1	80a	SaPI1	110000000	300000000	2.16667e+08	16000000	68000000	76000000	126000000	368000000	2.92667e+08	0	0	0	0	0	0	0	0
JP19996	pGO1	80a	SaPIbov2	2.66667e+08	3.33333e+08	600000000	52000000	68000000	90000000	3.18667e+08	4.01333e+08	690000000	0	20	10	0	1.30103	1	0.76701	0.68109

## Sheet: Figure 2
Figure 2. SaPI TerS drives efficient packaging of plasmid DNA into transducing particles.
Strain	Plasmid	Phage	SaPI	Phage titre (Pfu/ml)			SaPI titre (TrU/ml)			Plasmid TrU/ml			Log10 Plasmid TrU.ml-1
				Rep 1	Rep 2	Rep 3	Rep 1	Rep 2	Rep 3	Rep 1	Rep 2	Rep 3	Rep 1	Rep 2	Rep 3	Mean	SD
JP18406	pC221	80a	SaPI1	433000000	167000000	220000000	200000000	42000000	110000000	9700	6400	17600	3.98677	3.80618	4.24551	4.01282	0.220822
JP18866	pC221	80a	SaPI1DterS	800000000	270000000	200000000	880000	1000000	500000	120	60	320	2.07918	1.77815	2.50515	2.12083	0.365284
JP18865	pC221	80aDterS	SaPI1	0	0	0	360000000	36000000	72000000	95000	17000	111000	4.97772	4.23045	5.04532	4.75117	0.452218
JP18867	pC221	80aDterS	SaPI1DterS	0	0	0	0	0	0	0	0	0	0	0	0	0	0
JP18410	pI258	80a	SaPI1	358000000	220000000	567000000	66000000	38000000	150000000	90	50	80	1.95424	1.69897	1.90309	1.8521	0.135059
JP18693	pI258	80a	SaPI1DterS	3800000000	533000000	733000000	760000	300000	760000	0	20	0	0	1.30103	0	0.433677	0.75115
JP18661	pI258	80aDterS	SaPI1	0	0	0	660000000	26000000	110000000	90	70	210	1.95424	1.8451	2.32222	2.04052	0.249988
JP18694	pI258	80aDterS	SaPI1DterS	0	0	0	0	0	0	0	0	0	0	0	0	0	0

## Sheet: Figure 3
Figure 3. Effect of phage capsid remodeling on plasmid transfer.
Strain	Plasmid	Phage	SaPI	PFU/ml			SaPI TrU/ml			Total Tr Particles/ml			Plasmid TrU/ml			Log10 Plasmid TrU.ml-1
				Rep 1	Rep 2	Rep 3	Rep 1	Rep 2	Rep 3	Rep 1	Rep 2	Rep 3	Rep 1	Rep 2	Rep 3	Rep 1	Rep 2	Rep 3	Mean	SD
JP18293	pC221	80α WT	-	1.61667e+10	11500000000	6.33333e+09	0	0	0	1.61667e+10	11500000000	6.33333e+09	30	100	80	1.47712	2	1.90309	1.7934	0.278162
JP18406	pC221	80α WT	SaPI1	4.66667e+07	400000000	220000000	106000000	110000000	114000000	1.52667e+08	510000000	334000000	29000	16000	1760	4.4624	4.20412	3.24551	3.97068	0.641151
JP18665	pC221	80α WT	SaPI1 DcpmAB	9666666667	8333333333	5333333333	1200000000	1040000000	1200000000	10866666667	9373333333	6533333333	199000	160000	110000	5.29885	5.20412	5.04139	5.18146	0.130218
JP19946	pC221	80a:SaPI1cpmAB	-	0	0	0	0	0	0	0	0	0	370	390	660	2.5682	2.59106	2.81954	2.6596	0.138983
JP19950	pC221	80a:SaPI1cpmAB	SaPI1	0	0	0	6000000	15000000	12000000	6000000	15000000	12000000	27000	32000	38000	4.43136	4.50515	4.57978	4.50543	0.0742103
JP18292	pI258	80α WT	-	6.13333e+09	5.16667e+09	5.33333e+09	0	0	0	6.13333e+09	5.16667e+09	5.33333e+09	750	410	440	2.87506	2.61278	2.64345	2.71043	0.143395
JP18410	pI258	80α WT	SaPI1	3.58333e+08	220000000	5.66667e+08	66000000	38000000	152000000	4.24333e+08	258000000	7.18667e+08	90	50	80	1.95424	1.69897	1.90309	1.8521	0.135059
JP18525	pI258	80α WT	SaPI1 DcpmAB	4050000000	3.83333e+09	6.33333e+09	380000000	420000000	1060000000	4430000000	4.25333e+09	7.39333e+09	348000	240000	240000	5.54158	5.38021	5.38021	5.434	0.0931659
JP18669	pI258	80α::SaPI1cpmAB	-	0	0	0	0	0	0	0	0	0	100	140	550	2	2.14613	2.74036	2.2955	0.392132
JP18692	pI258	80α:SaPI1cpmAB	SaPI1	0	0	0	5300000	4000000	18000000	5300000	4000000	18000000	20	50	160	1.30103	1.69897	2.20412	1.73471	0.452604

## Sheet: Figure 4
Uncropped and unprocessed scans of the Southern blots presented in Figure 4
Figure 4b:
aacA-aphD probe									nes probe
Samples from left to right: (1) DIG-labelled molecular weight marker [Roche, #11218590910; 5 µl marker + 13 µl ddH2O + 2 µl 10X loading buffer], (2) uncut pGO1, (3) BamHI, PstI + SpeI-digested pGO1, (4) BamHI, PstI + SpeI-digested pGO1evolA, (5) BamHI, PstI + SpeI-digested pGO1evolB, (6) BamHI, PstI + SpeI-digested pGO1evolF, (7) BamHI, PstI + SpeI-digested pGO1evolE, (8) BamHI, PstI + SpeI-diges…
Figure 4d:
aacA-aphD probe									tetM (SaPIbov2) probe
Samples from left to right: (1) DIG-labelled molecular weight marker [Roche, #11218590910; 5 µl marker + 13 µl ddH2O + 2 µl 10X loading buffer]; (2) BamHI, NruI-digested pGO1; (3) BamHI, NruI-digested pGO1, SaPIbov2 bap::tetM; (4) BamHI, NruI-digested SaPIbov2 bap::tetM; (5) BamHI, NruI-digested SaPIbov2 bap::tetM orf7ΩpGO1evolC; (6) BamHI, NruI-digested SaPIbov2 bap::tetM orf7ΩpGO1evolJ

## Sheet: Figure 5
Figure 5. Intra- and intergeneric transfer of pC221 and pI258.
Strain	Plasmid	Phage	SaPI	Recipient
				S.aureus RN4220					S. xylosus					S. epidermidis					L. monocytogenes SK1351
				1	2	3	Mean	Std	1	2	3	Mean	Std	1	2	3	Mean	Std	1	2	3	Mean	Std
JP18293	pC221	80a	-	1.49136	1.61278	1.04139	1.38185	0.301027	1.49136	1.49136	1.32222	1.43498	0.0976544	0	0	0	0	0	1.61278	1.04139	1.49136	1.38185	0.301027
JP18406	pC221	80a	SaPI1	3.85739	3.99127	4.09694	3.98187	0.120052	3.17638	4.35795	3.3543	3.62955	0.637062	1.61278	1.90849	1.04139	1.52089	0.44079	3.41514	2.44871	3.52257	3.12881	0.591429
JP18408	pC221	80a	SaPIbov2	1.85126	1.95904	2.62428	2.14486	0.418674	2.00432	1.61278	2.3032	1.97343	0.346241	0	0	0	0	0	2.00432	1.95904	1.78533	1.91623	0.115602
JP18867	pC221	80aDterS	SaPI1DterS	0	0	0	0	0	0	0	0	0	0	0	0	0	0	0	0	0	0	0	0
JP18292	pI258	80a	-	2.17898	2.32428	2.36361	2.28896	0.0972545	2.00432	1.85126	2.04532	1.96697	0.102283	-	-	-	#DIV/0!	#DIV/0!	-	-	-	#DIV/0!	#DIV/0!
JP18410	pI258	80a	SaPI1	1.04139	1.04139	1.78533	1.28937	0.429512	1.04139	1.32222	1.32222	1.22861	0.162135	-	-	-	#DIV/0!	#DIV/0!	-	-	-	#DIV/0!	#DIV/0!
JP18413	pI258	80a	SaPIbov2	4.07922	3.95909	4.31389	4.1174	0.180455	3.5799	3.47727	3.47727	3.51148	0.0592545	-	-	-	#DIV/0!	#DIV/0!	-	-	-	#DIV/0!	#DIV/0!
JP18694	pI258	80aDterS	SaPI1DterS	0	0	0	0	0	0	0	0	0	0	-	-	-	#DIV/0!	#DIV/0!	-	-	-	#DIV/0!	#DIV/0!
0.6 ug/ml ciprofloxacin-induction				Exp 1							Exp 2							Exp 3
Recipient strains
RN4220	S. aureus			Recipient	Donor	Dilution	TrU/100ul	TrU/ml	Log TrU/ml		Recipient	Donor	Dilution	TrU/100ul	TrU/ml	Log TrU/ml		Recipient	Donor	Dilution	TrU/100ul	TrU/ml	Log TrU/ml
JP7422	L. monocytogenes SK1351			RN4220	JP18293	1	3	30	1.49136		RN4220	JP18293	1	4	40	1.61278		RN4220	JP18293	1	1	10	1.04139
JP1220	S. xylosus				JP18406	10	72	7200	3.85739			JP18406	10	98	9800	3.99127			JP18406	10	125	12500	4.09694
JP831	S. epidermidis				JP18408	1	7	70	1.85126			JP18408	1	9	90	1.95904			JP18408	1	42	420	2.62428
					JP18867	1	0	0	0			JP18867	1	0	0	0			JP18867	1	0	0	0
				JP7422	JP18293	1	4	40	1.61278		JP7422	JP18293	1	1	10	1.04139		JP7422	JP18293	1	3	30	1.49136
					JP18406	1	260	2600	3.41514			JP18406	1	28	280	2.44871			JP18406	1	333	3330	3.52257
					JP18408	1	10	100	2.00432			JP18408	1	9	90	1.95904			JP18408	1	6	60	1.78533
					JP18867	1	0	0	0			JP18867	1	0	0	0			JP18867	1	0	0	0
				JP1220	JP18293	1	3	30	1.49136		JP1220	JP18293	1	3	30	1.49136		JP1220	JP18293	1	2	20	1.32222
					JP18406	10	15	1500	3.17638			JP18406	10	228	22800	4.35795			JP18406	1	226	2260	3.3543
					JP18408	1	10	100	2.00432			JP18408	1	4	40	1.61278			JP18408	1	20	200	2.3032
					JP18867	1	0	0	0			JP18867	1	0	0	0			JP18867	1	0	0	0
				JP831	JP18293	1	0	0	0		JP831	JP18293	1	0	0	0		JP831	JP18293	1	0	0	0
					JP18406	1	4	40	1.61278			JP18406	1	8	80	1.90849			JP18406	1	1	10	1.04139
					JP18408	1	0	0	0			JP18408	1	0	0	0			JP18408	1	0	0	0
					JP18867	1	0	0	0			JP18867	1	0	0	0			JP18867	1	0	0	0
				Exp 1							Exp 2							Exp 3
				Recipient	Donor	Dilution	TrU/100ul	TrU/ml	Log TrU/ml		Recipient	Donor	Dilution	TrU/100ul	TrU/ml	Log TrU/ml		Recipient	Donor	Dilution	TrU/100ul	TrU/ml	Log TrU/ml
				RN4220	JP18292	1	15	150	2.17898		RN4220	JP18292	1	21	210	2.32428		RN4220	JP18292	1	23	230	2.36361
					JP18410	1	1	10	1.04139			JP18410	1	1	10	1.04139			JP18410	1	6	60	1.78533
					JP18413	10	120	12000	4.07922			JP18413	10	91	9100	3.95909			JP18413	10	206	20600	4.31389
					JP18694	1	0	0	0			JP18694	1	0	0	0			JP18694	1	0	0	0
				JP1220	JP18292	1	10	100	2.00432		JP1220	JP18292	1	7	70	1.85126		JP1220	JP18292	1	11	110	2.04532
					JP18410	1	1	10	1.04139			JP18410	1	2	20	1.32222			JP18410	1	2	20	1.32222
					JP18413	10	38	3800	3.5799			JP18413	10	30	3000	3.47727			JP18413	10	30	3000	3.47727
					JP18694	1	0	0	0			JP18694	1	0	0	0			JP18694	1	0	0	0
				JP831 and JP7422 are naturally resistant to cadmium, thus transduction of pI258 into these strains could not be assessed.

## Sheet: Figure 6
Figure 6. Phage- and PICI-mediated plasmid transfer occurs in milk.
				pC221 TrU / ml
Donor strain	Phage 80a	SaPI1	Recipient	Experiment 1	Experiment 2	Experiment 3	Mean	SD	Median
JP21925	+	+	JP21894	50	46	62	52.6667	8.32666	50
JP21924	-	+	JP21894	0	0	0	0	0	0

## Sheet: Supplementary table 1
Supplementary Table 1: Phage and SaPI titres
		pC221				pI258				pGO1
Background		Phage titre		SaPI titre		Phage titre		SaPI titre		Phage titre		SaPI titre
Phage	SaPI	Mean	STD	Mean	STD	Mean	STD	Mean	STD	Mean	STD	Mean	STD
80α	-	10.0237	0.206008	-	-	9.74264	0.0396285	-	-	9.95788	0.0474505	-	-
80α ΔterS	-	<1		-	-	<1		-	-	ND		ND
80α::SaPI1cpmAB	-	<1		-	-	<1		-	-	ND		ND
80α	SaPI1	8.40036	0.213468	7.97924	0.366842	8.55001	0.205486	7.86039	0.303101	8.28477	0.2223	7.63915	0.377518
80α ΔterS	SaPI1	<1		7.98998	0.513027	<1		8.09714	0.703149	ND		ND
80α	SaPI1 ΔterS	8.54516	0.316751	5.88683	0.166686	9.05736	0.457685	5.74625	0.233072	ND		ND
80α ΔterS	SaPI1 ΔterS	<1		<1		<1		<1		ND		ND
80α	SaPI1 ΔcpmAB	9.8777	0.13443	9.05847	0.0358811	9.66422	0.119599	8.74278	0.245638	9.75152	0.374724	8.82603	0.305873
80α::SaPI1cpmAB	SaPI1	<1		7.01114	0.207512	<1		6.86054	0.34727	ND		ND
80α	SaPIbov2	8.25153	0.420191	7.79	0.176292	8.08224	0.0959482	8.03163	0.224552	8.57567	0.181929	7.83425	0.119129
Plasmid pC221 raw data values
Background			Phage titre					Log10 Phage titre					SaPI titre					Log10 SaPI titre
Name	Phage	SaPI	Exp 1	Exp 2	Exp 3	Mean	STD	Exp 1	Exp 2	Exp 3	Mean	STD	Exp 1	Exp 2	Exp 3	Mean	STD	Exp 1	Exp 2	Exp 3	Mean	STD
JP18293	80α	-	1.61667e+10	11500000000	6.33333e+09	1.13333e+10	4.91878e+09	10.2086	10.0607	9.80163	10.0237	0.206008				#DIV/0!	#DIV/0!	#NUM!	#NUM!	#NUM!	#NUM!	#NUM!
JP18425	80α ΔterS	-	0	0	0	0	0	#NUM!	#NUM!	#NUM!	#NUM!	#NUM!				#DIV/0!	#DIV/0!	#NUM!	#NUM!	#NUM!	#NUM!	#NUM!
JP19946	80α::SaPI1cpmAB	-	0	0	0	0	0	#NUM!	#NUM!	#NUM!	#NUM!	#NUM!				#DIV/0!	#DIV/0!	#NUM!	#NUM!	#NUM!	#NUM!	#NUM!
JP18406	80α	SaPI1	4.33333e+08	1.66667e+08	220000000	2.73333e+08	1.41107e+08	8.63682	8.22185	8.34242	8.40036	0.213468	200000000	38000000	114000000	1.17333e+08	8.10514e+07	8.30103	7.57978	8.0569	7.97924	0.366842
JP18865	80α ΔterS	SaPI1	0	0	0	0	0	#NUM!	#NUM!	#NUM!	#NUM!	#NUM!	360000000	36000000	72000000	156000000	1.77584e+08	8.5563	7.5563	7.85733	7.98998	0.513027
JP18866	80α	SaPI1 ΔterS	800000000	270000000	200000000	4.23333e+08	3.28075e+08	8.90309	8.43136	8.30103	8.54516	0.316751	880000	1040000	500000	806667	277369	5.94448	6.01703	5.69897	5.88683	0.166686
JP18867	80α ΔterS	SaPI1 ΔterS	0	0	0	0	0	#NUM!	#NUM!	#NUM!	#NUM!	#NUM!	0	0	0	0	0	#NUM!	#NUM!	#NUM!	#NUM!	#NUM!
JP18665	80α	SaPI1 ΔcpmAB	9666666667	8333333333	5333333333	7.77778e+09	2.21944e+09	9.98528	9.92082	9.727	9.8777	0.13443	1200000000	1040000000	1200000000	1.14667e+09	9.2376e+07	9.07918	9.01703	9.07918	9.05847	0.0358811
JP19950	80α::SaPI1cpmAB	SaPI1	0	0	0	0	0	#NUM!	#NUM!	#NUM!	#NUM!	#NUM!	6000000	15000000	12000000	11000000	4.58258e+06	6.77815	7.17609	7.07918	7.01114	0.207512
JP18408	80α	SaPIbov2	155000000	7.33333e+07	500000000	2.42778e+08	2.26473e+08	8.19033	7.8653	8.69897	8.25153	0.420191	98000000	46000000	52000000	6.53333e+07	2.84488e+07	7.99123	7.66276	7.716	7.79	0.176292
Plasmid pI258 raw data values
Background			Phage titre					Log10 Phage titre					SaPI titre					Log10 SaPI titre
Name	Phage	SaPI	Exp 1	Exp 2	Exp 3	Mean	STD	Exp 1	Exp 2	Exp 3	Mean	STD	Exp 1	Exp 2	Exp 3	Mean	STD	Exp 1	Exp 2	Exp 3	Mean	STD
JP18292	80α	-	6.13333e+09	5.16667e+09	5.33333e+09	5.54444e+09	5.16756e+08	9.7877	9.71321	9.727	9.74264	0.0396285				#DIV/0!	#DIV/0!	#NUM!	#NUM!	#NUM!	#NUM!	#NUM!
JP18208	80α ΔterS	-	0	0	0	0	0	#NUM!	#NUM!	#NUM!	#NUM!	#NUM!				#DIV/0!	#DIV/0!	#NUM!	#NUM!	#NUM!	#NUM!	#NUM!
JP18669	80α::SaPI1cpmAB	-	0	0	0	0	0	#NUM!	#NUM!	#NUM!	#NUM!	#NUM!				#DIV/0!	#DIV/0!	#NUM!	#NUM!	#NUM!	#NUM!	#NUM!
JP18410	80α	SaPI1	3.58333e+08	220000000	5.66667e+08	3.81667e+08	1.74507e+08	8.55429	8.34242	8.75333	8.55001	0.205486	66000000	38000000	152000000	8.53333e+07	5.94082e+07	7.81954	7.57978	8.18184	7.86039	0.303101
JP18661	80α ΔterS	SaPI1	0	0	0	0	0	#NUM!	#NUM!	#NUM!	#NUM!	#NUM!	660000000	26000000	114000000	2.66667e+08	3.43467e+08	8.81954	7.41497	8.0569	8.09714	0.703149
JP18693	80α	SaPI1 ΔterS	3800000000	5.33333e+08	7.33333e+08	1.68889e+09	1.83101e+09	9.57978	8.727	8.8653	9.05736	0.457685	760000	300000	760000	606667	265581	5.88081	5.47712	5.88081	5.74625	0.233072
JP18694	80α ΔterS	SaPI1 ΔterS	0	0	0	0	0	#NUM!	#NUM!	#NUM!	#NUM!	#NUM!	0	0	0	0	0	#NUM!	#NUM!	#NUM!	#NUM!	#NUM!
JP18525	80α	SaPI1 ΔcpmAB	4050000000	3.83333e+09	6.33333e+09	4.73889e+09	1.38507e+09	9.60746	9.58358	9.80163	9.66422	0.119599	380000000	420000000	1060000000	620000000	3.81576e+08	8.57978	8.62325	9.02531	8.74278	0.245638
JP18692	80α::SaPI1cpmAB	SaPI1	0	0	0	0	0	#NUM!	#NUM!	#NUM!	#NUM!	#NUM!	5300000	4000000	18000000	9100000	7.73499e+06	6.72428	6.60206	7.25527	6.86054	0.34727
JP18413	80α	SaPIbov2	95000000	1.26667e+08	1.46667e+08	1.22778e+08	2.60519e+07	7.97772	8.10266	8.16633	8.08224	0.0959482	108000000	64000000	180000000	1.17333e+08	5.85605e+07	8.03342	7.80618	8.25527	8.03163	0.224552
Plasmid pGO1 raw data values
Background			Phage titre					Log10 Phage titre					SaPI titre					Log10 SaPI titre
Name	Phage	SaPI	Exp 1	Exp 2	Exp 3	Mean	STD	Exp 1	Exp 2	Exp 3	Mean	STD	Exp 1	Exp 2	Exp 3	Mean	STD	Exp 1	Exp 2	Exp 3	Mean	STD
JP19979	80α	-	8000000000	9.66667e+09	9.66667e+09	9.11111e+09	9.6225e+08	9.90309	9.98528	9.98528	9.95788	0.0474505				#DIV/0!	#DIV/0!	#NUM!	#NUM!	#NUM!	#NUM!	#NUM!
JP19994	80α	SaPI1	110000000	300000000	2.16667e+08	2.08889e+08	9.52385e+07	8.04139	8.47712	8.33579	8.28477	0.2223	16000000	68000000	76000000	5.33333e+07	3.25781e+07	7.20412	7.83251	7.88081	7.63915	0.377518
JP19997	80α	SaPI1 ΔcpmAB	2130000000	7670000000	11000000000	6.93333e+09	4.48065e+09	9.32838	9.8848	10.0414	9.75152	0.374724	360000000	580000000	1440000000	7.93333e+08	5.70731e+08	8.5563	8.76343	9.15836	8.82603	0.305873
JP19996	80α	SaPIbov2	2.66667e+08	3.33333e+08	600000000	400000000	1.76383e+08	8.42597	8.52288	8.77815	8.57567	0.181929	52000000	68000000	90000000	70000000	1.90788e+07	7.716	7.83251	7.95424	7.83425	0.119129

## Sheet: Supplementary table 2
Supplementary Table 2: Transfer abilities of the evolved pGO1 plasmids.
Plasmid	Size (bp)	Potential for conjugative transfer	Median conjugation efficiency (range)	Range	Potential for transduction	Mean log10 TrU/ml	Stdev	Median transduction efficiency	Range
pGO1	54000	Y	0.000442478	3.85E-05 to 5.96E-04	N	0	0	0	-
pGO1evol	27574	N	<7.5E-09	N/A	Y	1.31808	0.275466	3e-08	1E-08 to 3E-08
pGO1evolA	41026	Y	0.00355	1.5E-03 to 1.55E-02	Y	2.22888	0.262437	1.8e-07	9.0E-08 to 3.0E-07
pGO1evolB	14026	Y	ND	-	Y	2.42025	0.0877238	2.8e-07	2.1E-07 to 3.10E-07
pGO1evolC	40932	N	<7.5E-09	N/A	Y	5.03018	0.129615	0.00112	7.8E-04 to 1.41E-03
pGO1evolF	41737	Y	0.00263302	5.65E-5 to 4.97E-03	Y	2.91112	0.0347891	8.2e-07	7.5E-07 to 8.8E-07
pGO1evolJ	43843	N	<7.5E-09	N/A	Y	7.04177	0.125529	0.098	8.9E-02 to 1.53E-01
pGO1evolE	30899	N	<7.5E-09	N/A	Y	1.15904	0.275466	1e-08	1.0E-08 to 3.0E-08
pGO1evolH	30898	N	ND	-	Y	0.333333	0.57735	0	<1.0E-08 to 1.0E-08
pGO1evolI	30899	N	<7.5E-09	N/A	Y	1.80499	0.271913	5e-08	4.0E-08 to 1.3E-07
Conjugation efficiency values
		CFU per ml
Donor	Experiment	Mating/Control	Total cells	Donors	Recipients	Transconj	Efficiency	Median value
pGO1 (SH1000 pGO1)	1	M	8000000000	70000000	7930000000	41700	0.000595714	0.000442478
	2		5330000000	1300000000	4030000000	50000	3.84615e-05
	3		3670000000	1130000000	2530000000	500000	0.000442478
	1	C	3670000000	2870000000	800000000	0	0	0
	2		5670000000	4000000000	1670000000	0	0
	3		9000000000	6000000000	3000000000	0	0
pGO1evol (JP20000)	1	M	7330000000	120000000	7210000000	0	0	0
	2		3670000000	933000000	2730000000	0	0
	3		5000000000	1530000000	3470000000	0	0
	1	C	5670000000	3930000000	1730000000	0	0	0
	2		4330000000	4670000000	-333000000	0	0
	3		6670000000	5670000000	1000000000	0	0
pGO1evolA (JP21271)	1	M	2800000000	40000000	2760000000	142000	0.00355	0.00355
	2		3670000000	1230000000	2430000000	1850000	0.00150407
	3		4670000000	223000000	4440000000	3450000	0.0154709
	1	C	3530000000	3570000000	-33300000	0	0	0
	2		7330000000	6330000000	1000000000	0	0
	3		9000000000	6330000000	2670000000	0	0
pGO1evolC (JP21272)	1	M	2930000000	127000000	2810000000	0	0	0
	2		3630000000	600000000	3030000000	0	0
	3		5670000000	250000000	5420000000	0	0
	1	C	2400000000	1870000000	533000000	0	0	0
	2		2500000000	3070000000	-567000000	0	0
	3		4670000000	2870000000	1800000000	0	0
pGO1evolF (JP21273)	1	M	4330000000	63300000	4270000000	315000	0.0049763	0.00263302
	2		3530000000	733000000	2800000000	1930000	0.00263302
	3		3670000000	867000000	2800000000	49000	5.65167e-05
	1	C	4330000000	3600000000	733000000	0	0	0
	2		6670000000	4000000000	2670000000	0	0
	3		8330000000	7670000000	667000000	0	0
pGO1evolJ (JP21274)	1	M	5670000000	187000000	5480000000	0	0	0
	2		4670000000	1530000000	3130000000	0	0
	3		5000000000	600000000	4400000000	0	0
	1	C	2670000000	2430000000	233000000	0	0	0
	2		4330000000	4670000000	-333000000	0	0
	3		10300000000	4000000000	6330000000	0	0
pGO1evolE (JP21275)	1	M	8000000000	1670000000	6330000000	0	0	0
	2		3000000000	1030000000	1970000000	0	0
	3		2270000000	333000000	1930000000	0	0
	1	C	6670000000	3670000000	3000000000	0	0	0
	2		7670000000	8670000000	-1000000000	0	0
	3		6000000000	4000000000	2000000000	0	0
pGO1evolI (JP21276)	1	M	3670000000	1670000000	2000000000	0	0	0
	2		8330000000	2670000000	5670000000	0	0
	3		2170000000	600000000	1570000000	0	0
	1	C	5330000000	5330000000	0	0	0	0
	2		10000000000	10300000000	-333000000	0	0
	3		3330000000	2670000000	667000000	0	0
Transduction efficiency values
Donor (strain)	Experiment	Plasmid TrU per ml	Log10 Plasmid TrU/ml	Mean	Stdev	SaPIbov2 present?	Transducing particles per ml in donor lysate	Transduction efficiency (Plasmid TrU ml/PFU ml)	Median transduction efficiency	Range
pGO1 (JP20320)	1	0	0	0	0	N	1000000000	0	0	-
	2	0	0				1000000000	0
	3	0	0				1000000000	0
pGO1evol (JP20050)	1	10	1	1.31808	0.275466	N	1000000000	1e-08	3e-08	1E-08 to 3E-08
	2	30	1.47712				1000000000	3e-08
	3	30	1.47712				1000000000	3e-08
pGO1evolA (JP20580)	1	90	1.95424	2.22888	0.262437	N	1000000000	9e-08	1.8e-07	9.0E-08 to 3.0E-07
	2	180	2.25527				1000000000	1.8e-07
	3	300	2.47712				1000000000	3e-07
pGO1evolB (JP20581)	1	210	2.32222	2.42025	0.0877238	N	1000000000	2.1e-07	2.8e-07	2.1E-07 to 3.10E-07
	2	280	2.44716				1000000000	2.8e-07
	3	310	2.49136				1000000000	3.1e-07
pGO1evolC (JP20582)	1	78000	4.89209	5.03018	0.129615	Y	100000000	0.00078	0.00112	7.8E-04 to 1.41E-03
	2	141000	5.14922				100000000	0.00141
	3	112000	5.04922				100000000	0.00112
pGO1evolF (JP20583)	1	750	2.87506	2.91112	0.0347891	N	1000000000	7.5e-07	8.2e-07	7.5E-07 to 8.8E-07
	2	820	2.91381				1000000000	8.2e-07
	3	880	2.94448				1000000000	8.8e-07
pGO1evolJ (JP20584)	1	15300000	7.18469	7.04177	0.125529	Y	100000000	0.153	0.098	8.9E-02 to 1.53E-01
	2	9800000	6.99123				100000000	0.098
	3	8900000	6.94939				100000000	0.089
pGO1evolE (JP20585)	1	10	1	1.15904	0.275466	N	1000000000	1e-08	1e-08	1.0E-08 to 3.0E-08
	2	10	1				1000000000	1e-08
	3	30	1.47712				1000000000	3e-08
pGO1evolH (JP20586)	1	0	0	0.333333	0.57735	N	1000000000	0	0	<1.0E-08 to 1.0E-08
	2	0	0				1000000000	0
	3	10	1				1000000000	1e-08
pGO1evolI (JP20587)	1	50	1.69897	1.80499	0.271913	N	1000000000	5e-08	5e-08	4.0E-08 to 1.3E-07
	2	40	1.60206				1000000000	4e-08
	3	130	2.11394				1000000000	1.3e-07

## Sheet: Supplementary Table 3
Supplementary Table 3: Size reduction of pGO1evol forces a trade-off between mechanisms for mobilisation
Mating					Distribution of pGO1 and pGO1evol plasmids in transconjugant population
Donor 1	Donor 2	Recipient	Median conjugation efficiency	Range	NeoR colonies			Frequency of pGO1 transfer (%)	SD	Frequency of pGO1evol transfer (%)	SD
					Exp 1	Exp 2	Exp 3
SH1000 pGO1	JP20000	RN4220	2.97921e-05	3.16E-06 to 1.04E-04	100	100	100	100	0	0	0
SH1000 pGO1	JP21271	RN4220	0.000982659	6.56E-04 to 6.29E-03	19	9	33	20.3333	12.0554	79.6667	12.0554
SH1000 pGO1	JP21273	RN4220	0.000835534	6.06E-04 to 1.22E-03	100	100	100	100	0	0	0
SH1000 pGO1	JP21275	RN4220	0.000211679	4.16E-05 to 2.31E-4	100	100	100	100	0	0	0
SH1000 pGO1	JP21276	RN4220	1.59624e-06	1.17E-06 to 1.69E-04	34	43	100	100	0	0	0
Competitive conjugations
		CFU per ml								Colony picks
Donor	Experiment	Mating/Control	Total cells	Donors	pGO1	Recipients	Transconj	Efficiency	Median value*	Total	NeoR	NeoS	%pGO1	%pGOevol	Mean (%pGO1)	SD	Mean (%pGO1evol)	SD
pGO1 + pGO1evol	1	M	13000000000	3130000000	1270000000	9870000000	327000	0.000104473	2.97921e-05	100	100	0	100	0	100	0	0	0
	2		14700000000	4330000000	2730000000	10300000000	129000	2.97921e-05		100	100	0	100	0
	3		18300000000	11000000000	6000000000	7330000000	34800	3.16364e-06		100	100	0	100	0
pGO1 + pGO1evol	1	C	8000000000	9000000000	7670000000	-1000000000	0	0	<7.5 x 10-9	ND	ND	ND
	2		7330000000	9000000000	5000000000	-1670000000	0	0		ND	ND	ND
	3		11000000000	10300000000	6670000000	0	0	0		ND	ND	ND
pGO1 + pGO1evolA	1	M	3000000000	160000000	80000000	2840000000	105000	0.00065625	0.000982659	100	19	81	19	81	20.3333	12.0554	79.6667	12.0554
	2		6330000000	1730000000	633000000	4600000000	1700000	0.000982659		100	9	91	9	91
	3		8330000000	700000000	460000000	7630000000	4400000	0.00628571		100	33	67	33	67
pGO1 + pGO1evolA	1	C	9000000000	9000000000	5330000000	0	0	0	<7.5 x 10-9	ND	ND	ND
	2		6000000000	6000000000	2000000000	0	0	0		ND	ND	ND
	3		7670000000	7670000000	4930000000	0	0	0		ND	ND	ND
pGO1 + pGO1evolF	1	M	7000000000	53300000	13300000	6950000000	65000	0.00121951	0.000835534	100	100	0	100	0	100	0	0	0
	2		8330000000	3170000000	2100000000	5170000000	1920000	0.000605678		100	100	0	100	0
	3		8670000000	833000000	167000000	7830000000	696000	0.000835534		100	100	0	100	0
pGO1 + pGO1evolF	1	C	9000000000	9000000000	5330000000	0	0	0	<7.5 x 10-9	ND	ND	ND
	2		6000000000	6000000000	3000000000	0	0	0		ND	ND	ND
	3		8000000000	8000000000	4330000000	0	0	0		ND	ND	ND
pGO1 + pGO1evolE	1	M	8330000000	2330000000	1130000000	6000000000	97000	4.16309e-05	0.000211679	100	100	0	100	0	100	0	0	0
	2		5670000000	1370000000	733000000	4300000000	290000	0.000211679		100	100	0	100	0
	3		4330000000	733000000	66700000	3600000000	169000	0.000230559		100	100	0	100	0
pGO1 + pGO1evolE	1	C	11300000000	11300000000	6000000000	0	0	0	<7.5 x 10-9	ND	ND	ND
	2		9330000000	9330000000	5330000000	0	0	0		ND	ND	ND
	3		7330000000	7330000000	1330000000	0	0	0		ND	ND	ND
pGO1 + pGO1evolI	1	M	5670000000	3670000000	2400000000	2000000000	4300	1.17166e-06	1.59624e-06	34	34	0	100	0	100	0	0	0
	2		6330000000	2130000000	1130000000	4200000000	3400	1.59624e-06		43	43	0	100	0
	3		7000000000	1000000000	300000000	6000000000	169000	0.000169		100	100	0	100	0
pGO1 + pGO1evolI	1	C	8670000000	8670000000	8170000000	0	0	0	<7.5 x 10-9	ND	ND	ND
	2		9330000000	9330000000	6330000000	0	0	0		ND	ND	ND
	3		9500000000	9500000000	8870000000	0	0	0		ND	ND	ND
*Set no transfer value as <7.5 x 10-9 CFU
ND = Not determined
